# Supplementary material for: Industrial Legacy and Glassmaking: Ecological and Human Health Risk Assessment in Paraćin, Serbia
Source: Toxics. 2026 Apr 12;14(4):320. doi: 10.3390/toxics14040320 (PMC13120367; doi:10.3390/toxics14040320)
Supplement: Supplementary file 1 [file toxics-14-00320-s001.zip]

Archive with 1 entries (1 files):
- toxics-4228530-supplementary.pdf
